# Supplementary material for: PHACTR1 genetic variability is not critical in small vessel ischemic disease patients and PcomA recruitment in C57BL/6J mice
Source: Sci Rep. 2021 Mar 16;11:6072. doi: 10.1038/s41598-021-84919-x (PMC7966789; doi:10.1038/s41598-021-84919-x)
Supplement: Supplementary file 4 — Supplementary Tables. [file 41598_2021_84919_MOESM4_ESM.xlsx]

## Sheet: Table S1
Mouse	Left_cortex_CBF Pre-OP	Left_striatum_CBF Pre-OP	Right_cortex_CBF Pre-OP	Right_striatum_CBF Pre-OP	Mean
2_mcao	152.21	128.708	149.01	122.989	138.229
4_mcao	136.203	122.342	140	128.157	131.676
10_mcao	138.736	116.266	139.216	113.485	126.926
1_mcao	144.037	134.058	137.796	142.274	139.541
9_mcao	163.878	127.207	107.245	82.0804	120.103
12_mcao	149.287	122.121	145.63	119.563	134.15
16_mcao	159.619	125.422	163.071	126.128	143.56
17_mcao	136.951	115.568	142.846	116.856	128.055
18_mcao	167.464	132.383	172.342	135.674	151.966
13d_bccas	103.75	72.3805	103.297	74.2709	88.4247
17d_bccas	144.333	81.7403	132.674	89.6544	112.1
24d_bccas	117.177	71.6632	122.871	73.9834	96.4237

## Sheet: Table S2
Image Name	Average Vessels Length
MCAO_2_left_Leptomeningeal v	87.4632
MCAO_1_left_Leptomeningeal v	95.6863
MCAO_4_left_Leptomeningeal v	109.716
MCAO_12_left_Leptomeningeal v	170.422
MCAO_16_left_Leptomeningeal v	190.154
MCAO_9_left_Leptomeningeal v	231.904
MCAO_17_left_Leptomeningeal v	247.735

## Sheet: Table S3
Image Name	Total Number of Junctions
MCAO_2_left_Leptomeningeal v	84
MCAO_4_left_Leptomeningeal v	86
MCAO_1_left_Leptomeningeal v	99
MCAO_9_left_Leptomeningeal v	356
MCAO_16_left_Leptomeningeal v	435
MCAO_17_left_Leptomeningeal v	497
MCAO_12_left_Leptomeningeal v	571
